# Supplementary material for: Exploring Community-Based Options for Reducing Youth Crime
Source: Int J Environ Res Public Health. 2021 May 12;18(10):5097. doi: 10.3390/ijerph18105097 (PMC8150417; doi:10.3390/ijerph18105097)
Supplement: Supplementary file 1 [file ijerph-18-05097-s001.zip]

Archive with 1 entries (1 files):
- ijerph-1205332-supplementary.pdf
